# Supplementary material for: Potassium Fertilization Stimulates Sucrose-to-Starch Conversion and Root Formation in Sweet Potato (Ipomoea batatas (L.) Lam.)
Source: Int J Mol Sci. 2021 May 1;22(9):4826. doi: 10.3390/ijms22094826 (PMC8125193; doi:10.3390/ijms22094826)
Supplement: Supplementary file 1 [file ijms-22-04826-s001.zip]

Archive with 1 entries (1 files):
- ijms-1205304-supplementary.pdf
